# Supplementary material for: Description of a new species of Petrolisthes in the Indo-West Pacific with a redefinition of P. hastatus Stimpson, 1858 and resurrection of P. inermis (Heller, 1862) (Crustacea, Anomura, Porcellanidae)
Source: Zookeys. 2015 Aug 10;(516):95–108. doi: 10.3897/zookeys.516.9923 (PMC4547371; doi:10.3897/zookeys.516.9923)
Supplement: XML Treatment for Petrolisthes hastatus [file zookeys.516.9923-treatment1.xml]

<!DOCTYPE tp:taxon-treatment
  PUBLIC "-//TaxonX//DTD Taxonomic Treatment Publishing DTD v0 20100105//EN" "tax-treatment-NSO.dtd">
<tp:taxon-treatment xmlns:tp="http://www.plazi.org/taxpub"><tp:treatment-meta><kwd-group><label>Taxon classification</label><kwd><named-content content-type="kingdom">Animalia</named-content></kwd><kwd><named-content content-type="order">Decapoda</named-content></kwd><kwd><named-content content-type="family">Porcellanidae</named-content></kwd></kwd-group><mixed-citation publication-type="journal"><person-group><name><surname>Werding</surname><given-names>Bernd</given-names></name><name><surname>Hiller</surname><given-names>Alexandra</given-names></name></person-group><article-title>Description of a new species of <italic><tp:taxon-name><tp:taxon-name-part taxon-name-part-type="genus">Petrolisthes</tp:taxon-name-part></tp:taxon-name></italic> in the Indo-West Pacific with a redefinition of <italic><tp:taxon-name><tp:taxon-name-part taxon-name-part-type="genus">P.</tp:taxon-name-part> <tp:taxon-name-part taxon-name-part-type="species">hastatus</tp:taxon-name-part></tp:taxon-name></italic> Stimpson, 1858 and resurrection of <italic><tp:taxon-name><tp:taxon-name-part taxon-name-part-type="genus">P.</tp:taxon-name-part> <tp:taxon-name-part taxon-name-part-type="species">inermis</tp:taxon-name-part></tp:taxon-name></italic> (Heller, 1862) (<tp:taxon-name><tp:taxon-name-part taxon-name-part-type="subphylum">Crustacea</tp:taxon-name-part></tp:taxon-name>, <tp:taxon-name><tp:taxon-name-part taxon-name-part-type="infraorder">Anomura</tp:taxon-name-part></tp:taxon-name>, <tp:taxon-name><tp:taxon-name-part taxon-name-part-type="family">Porcellanidae</tp:taxon-name-part></tp:taxon-name>)</article-title><source>Zookeys</source><day>10</day><month>8</month><year>2015</year><volume>2015</volume><issue>516</issue><fpage>95</fpage><lpage>108</lpage><pub-id pub-id-type="doi">10.3897/zookeys.516.9923</pub-id></mixed-citation></tp:treatment-meta><tp:nomenclature><tp:taxon-name>
                            <tp:taxon-name-part taxon-name-part-type="genus">Petrolisthes</tp:taxon-name-part>
                            <tp:taxon-name-part taxon-name-part-type="species">hastatus</tp:taxon-name-part>
                        </tp:taxon-name><tp:taxon-authority>Stimpson, 1858</tp:taxon-authority><xref ref-type="fig" rid="F1">Fig. 1</xref><tp:nomenclature-citation-list><tp:nomenclature-citation><tp:taxon-name><tp:taxon-name-part taxon-name-part-type="genus">Petrolisthes</tp:taxon-name-part> <tp:taxon-name-part taxon-name-part-type="species">hastatus</tp:taxon-name-part></tp:taxon-name><comment> Stimpson, 1858: 228, 241; <xref ref-type="bibr" rid="B20">1907</xref>: 184, pl. 22 fig. 4. – <xref ref-type="bibr" rid="B14">Miyake 1943</xref>: 54, 62, figs 5, 6. – <xref ref-type="bibr" rid="B3">Haig 1964</xref>: 360 (partim); <xref ref-type="bibr" rid="B4">1979</xref>: 124, fig. 5. – <xref ref-type="bibr" rid="B10">Johnson 1970</xref>: 13. – <xref ref-type="bibr" rid="B15">Nakasone and Miyake 1971</xref>: 5 (partim), pl. 1, fig. A. – <xref ref-type="bibr" rid="B9">Hsieh, Chan and Yu 1998</xref>: 307, figs 14D, 18A–H. – <xref ref-type="bibr" rid="B16">Osawa and Chan 2010</xref>: 131, figs 98–102.</comment></tp:nomenclature-citation></tp:nomenclature-citation-list></tp:nomenclature><tp:treatment-sec sec-type="material"><title>Material examined.</title><p><bold>Indonesia: Snellius Expedition 1929–1930.</bold> RMNH.CRUS.D.56378, ca. 260 specimens, Sissie by Misool, beach, 06. Oct. 1929; RMNH.CRUS.D.56379, ca. 140 specimens; RMNH.CRUS.D.56380, ca. 60 specimens, Ambon, 11.-17.09.1930; RMNH.CRUS.D.56381, ca. 145 specimens; RMNH.CRUS.D.56382, ca. 90 specimens. Aloonf, beach and reef, 08.02.1930; RMNH.CRUS.D.56383, ca. 90 specimens, Tidore, strand, 24.–29.09.1929; RMNH.CRUS.D.56384, 9 males, 9 females (3ov), Pelee (by Misool), beach, 04.10.1929; RMNH.CRUS.D.56386, 1 male, Menado, 10.10.1930; RMNH.CRUS.D.56390, 1 male, Morotai, 03.-10.06.1930 RMNH.CRUS.D.56396, 2 spec. <tp:taxon-name><tp:taxon-name-part taxon-name-part-type="family">Bopyridae</tp:taxon-name-part></tp:taxon-name>, Alsang, beach and reef, 08.02.1930; RMNH.CRUS.D.56397, 1 male, 1 female (ov), Los (by Misool), beach and reef, 03.-06.10.1929; RMNH.CRUS.D.56398, 4 males with <tp:taxon-name><tp:taxon-name-part taxon-name-part-type="family">Bopyridae</tp:taxon-name-part></tp:taxon-name>, Tidore, beach, 24.-29.09.1929; RMNH.CRUS.D.56399, 1 male with <tp:taxon-name><tp:taxon-name-part taxon-name-part-type="family">Bopyridae</tp:taxon-name-part></tp:taxon-name>, Paleleh, Celebes, beach, 21.0.1929; RMNH.CRUS.D.56400, 1 male, Maenado, 01. Oct. 1930; RMNH.CRUS.D.56401, 1 male, Ambon, 11.–17.09.1930; RMNH.CRUS.D.56402, 2 males with <tp:taxon-name><tp:taxon-name-part taxon-name-part-type="family">Bopyridae</tp:taxon-name-part></tp:taxon-name>, Pelokan, Postiljon Island, beach and reef, 20.12.1929; RMNH.CRUS.D.56403, 1 male, near Koepang, strand, 25.11.1929; RMNH.CRUS.D.56404, 1 male, Tidore near Koepang, Tjabo, beach, 24.- 29.09.1929; RMNH.CRUS.D.56405, 1 male, Paleleh Celebes, beach, 21.08.1929; MNH.CRUS.D.56406, 1 male, Ake Salaka, Raoebaai Halmakeira, beach and reef, 28.05.1930; RMNH.CRUS.D.56407, 1 male, Taliaboe, Pasik Lpah,Solea Island), beach, 19.03.1930. <bold>Papua New Guinea.</bold> MNHN-IU-2013-9128, 1 male, Stn. PM08, <named-content xmlns:xlink="http://www.w3.org/1999/xlink" content-type="dwc:verbatimCoordinates" xlink:type="simple">05°15'17.82" - 145°46'38.91E’’</named-content>, Yabob Village, Gum River, 0–1m, 12.11.2012; MNHN-IU-2013-960, 1 male; MNHN-IU-2013-9539, 1 female (ov), Stn. PM41, <named-content xmlns:xlink="http://www.w3.org/1999/xlink" content-type="dwc:verbatimCoordinates" xlink:type="simple">05°08.1'S - 145°49.3'E</named-content>, Wonad Island, sandy beach and intertidal rocks, 0-1m, 27.11.-09.12.2012; MNHN-IU-2013-295, 1 male, Stn. PM12 <named-content xmlns:xlink="http://www.w3.org/1999/xlink" content-type="dwc:verbatimCoordinates" xlink:type="simple">05°00.2'S - 145°47.6'E</named-content>, Rempi Area, S Dumduman Island, limestone rocky intertidal, 0-1m, 09.11.2012; MNHN-IU-2013-9615, 1 male, Stn. PM22, <named-content xmlns:xlink="http://www.w3.org/1999/xlink" content-type="dwc:verbatimCoordinates" xlink:type="simple">05°04.7'S - 145°48.9'E</named-content> Sek I, Night Tide, 14.11.2012. MNHN-IU-2013-9615, 1 male, Stn. PM22, <named-content xmlns:xlink="http://www.w3.org/1999/xlink" content-type="dwc:verbatimCoordinates" xlink:type="simple">05°04.7'S - 145°48.9'E</named-content> Sek I, Night Tide, 14.11.2012; MNHN-IU-11212, 1 male; Stn. VM46, <named-content xmlns:xlink="http://www.w3.org/1999/xlink" content-type="dwc:verbatimCoordinates" xlink:type="simple">15°34'S- 167°12'E</named-content>, Vanuatu, Aoré Island, 03.10.2006.</p></tp:treatment-sec><tp:treatment-sec sec-type="Measurements"><title>Measurements.</title><p>Largest male: CL 10.7 mm × CW 10.9 mm; largest female: CL 10.3 mm × CW 10.7 mm.</p></tp:treatment-sec><tp:treatment-sec sec-type="Description"><title>Description.</title><p>Carapace as broad as long or slightly broader than long, evenly rounded on branchial regions, broadest at posterior branchial level; surface covered with flattened, fine granules and faint plications. Front strongly produced, sinuously triangular, rostrum with a median sulcus, supraocular angle scarcely produced, depressed by a shallow groove. Orbits shallow; outer orbital angle rounded, scarcely produced, forming a low lobe with continuing hepatic margin; epibranchial angle accentuated but without notch or spine, continuing in a ridge along mesobranchial margin; branchial margin unarmed. Protogastric ridge forming a distinct crest, cervical grooves and regions slightly defined. Lateral walls with short, feathered setae.</p><p>Basal segment of antennular peduncle with faint transverse rugae; anterior margin rounded, with a distinct tooth at mesial corner and a rounded protuberance at lateral corner.</p><p>First movable segment of antenna with foliate, subquadrate projection without prominent tooth; second segment with a longitudinal granular crest ending proximally in a rounded tooth; third rounded, unarmed.</p><p>Chelipeds sub-equal. Merus with transverse, low granules on dorsal surface, anterior margin armed distally with a prominent, finger-shaped, rounded lobe; dorso-distal margin fringed with short setae. Carpus about 2.5 to 3 times longer than broad; dorsal surface covered with shallow, transverse rows of granules; anterior margin with 3 (rarely 4) wide-set, serrate-edged, hooked teeth, the proximal one normally the largest; posterior margin slightly curved outwards, granules along posterior margin enlarged, forming a crest terminating in a prominent, curved tooth; dorso-distal margin with short pubescence posteriorly.</p><p>Chelae large, broad and flattened; outer margin evenly arcuate and unarmed; dorsal surface covered with shallow, rounded granules; fingers broad, spineless, meeting at their entire length or slightly gaping in the larger chela, entire gape covered with a short pubescence.</p><p>Ischium of walking legs covered with feathered setae; merus spineless or with 1-3 irregularly-set spines and a fringe of feathered setae along the anterior margin; merus of L1 and L2 with a posterodistal spine. Carpus with a fringe of feathered setae on the anterior margin. Propodus and dactylus with scattered, feathered and long, simple setae; propodus ventrally with a distal triplet of movable spinules, and one additional spine at mid-distance; dactylus with 3 movable spines on posterior margin.</p><fig id="F1" position="float" orientation="portrait"><label>Figure 1.</label><caption><p><italic><tp:taxon-name><tp:taxon-name-part taxon-name-part-type="genus">Petrolisthes</tp:taxon-name-part> <tp:taxon-name-part taxon-name-part-type="species">hastatus</tp:taxon-name-part></tp:taxon-name></italic> Stimpson, 1858. Dorsal view of male RMNH.CRUS.D.56380, Ambon, Indonesia. Scale bar -  5 mm.</p></caption><graphic xmlns:xlink="http://www.w3.org/1999/xlink" xlink:href="zookeys-516-095-g001.jpg" position="float" orientation="portrait" xlink:type="simple" id="oo_49203.jpg"/></fig></tp:treatment-sec><tp:treatment-sec sec-type="Variation"><title>Variation.</title><p>The number of teeth on the anterior margin of the cheliped carpus may be reduced, the position of the lacking tooth is then marked by a small knob; in other cases a vestigial additional tooth is present.</p></tp:treatment-sec><tp:treatment-sec sec-type="Habitat"><title>Habitat.</title><p><italic><tp:taxon-name><tp:taxon-name-part taxon-name-part-type="genus">Petrolisthes</tp:taxon-name-part> <tp:taxon-name-part taxon-name-part-type="species">hastatus</tp:taxon-name-part></tp:taxon-name></italic> is a shallow water species. The specimens of the Snellius and Papua New Guinea expeditions were collected from intertidal or shallow subtidal (0.5 m depth) rocks and reefs. <xref ref-type="bibr" rid="B4">Haig (1979)</xref> and <xref ref-type="bibr" rid="B16">Osawa and Chan (2010)</xref> described the habitat of the species as intertidal, under rocks.</p></tp:treatment-sec><tp:treatment-sec sec-type="Distribution"><title>Distribution.</title><p>The species, as defined here, is restricted to the western Pacific, from Singapore, eastwards trough Indonesia and Papua New Guinea to Vanuatu. Northwards it occurs in Taiwan, and Ryukyu and Kikaijima, Japan.</p></tp:treatment-sec><ref-list><ref id="B20"><mixed-citation xmlns:xlink="http://www.w3.org/1999/xlink" xlink:type="simple"><person-group><name name-style="western"><surname>Stimpson</surname><given-names>W</given-names></name></person-group> (<year>1907</year>) <article-title>Report on the <tp:taxon-name><tp:taxon-name-part taxon-name-part-type="subphylum">Crustacea</tp:taxon-name-part></tp:taxon-name> (<tp:taxon-name><tp:taxon-name-part taxon-name-part-type="infraorder">Brachyura</tp:taxon-name-part></tp:taxon-name> and <tp:taxon-name><tp:taxon-name-part taxon-name-part-type="infraorder">Anomura</tp:taxon-name-part></tp:taxon-name>) collected by the North Pacific Exploring Expedition, 1853–1856.</article-title> <source>Smithsonian Miscellaneous Collections</source> <volume>49</volume>: <fpage>1</fpage>–<lpage>240</lpage>. doi: <ext-link ext-link-type="doi" xlink:href="10.5962/bhl.title.51448" xlink:type="simple">10.5962/bhl.title.51448</ext-link> </mixed-citation></ref><ref id="B14"><mixed-citation xmlns:xlink="http://www.w3.org/1999/xlink" xlink:type="simple"><person-group><name name-style="western"><surname>Miyake</surname><given-names>S</given-names></name></person-group> (<year>1943</year>) <article-title>Studies on the crab-shaped <tp:taxon-name><tp:taxon-name-part taxon-name-part-type="infraorder">Anomura</tp:taxon-name-part></tp:taxon-name> of Nippon and adjacent waters.</article-title> <source>Journal of the Department of Agriculture, Kyusyu Imperial University</source> <volume>7</volume>: <fpage>49</fpage>–<lpage>158</lpage>. </mixed-citation></ref><ref id="B3"><mixed-citation xmlns:xlink="http://www.w3.org/1999/xlink" xlink:type="simple"><person-group><name name-style="western"><surname>Haig</surname><given-names>J</given-names></name></person-group> (<year>1964</year>) <article-title>Papers from Dr. Th. Mortensen Pacific expedition 1914–1916. 81. Porcellanid crabs from the Indo-West Pacific, Part 1.</article-title> <source>Videnskabelige Meddelelser fra Dansk Naturhistorik Forening i Kjobenhavn</source> <volume>126</volume>: <fpage>355</fpage>–<lpage>386</lpage>. </mixed-citation></ref><ref id="B4"><mixed-citation xmlns:xlink="http://www.w3.org/1999/xlink" xlink:type="simple"><person-group><name name-style="western"><surname>Haig</surname><given-names>J</given-names></name></person-group> (<year>1979</year>) <article-title>Expédition Rumphius II (1975) Crustacés parasites, commensaux, etc.</article-title> In: <person-group><name name-style="western"><surname>Monod</surname><given-names>Th</given-names></name><name name-style="western"><surname>Sèrene</surname><given-names>R</given-names></name></person-group> (<role>Eds</role>) <chapter-title>V. <tp:taxon-name><tp:taxon-name-part taxon-name-part-type="family">Porcellanidae</tp:taxon-name-part></tp:taxon-name> (<tp:taxon-name><tp:taxon-name-part taxon-name-part-type="subphylum">Crustacea</tp:taxon-name-part></tp:taxon-name>, <tp:taxon-name><tp:taxon-name-part taxon-name-part-type="order">Decapoda</tp:taxon-name-part></tp:taxon-name>, <tp:taxon-name><tp:taxon-name-part taxon-name-part-type="infraorder">Anomura</tp:taxon-name-part></tp:taxon-name>).</chapter-title> <source>Bulletin du Muséum national d’Histoire naturelle, Section A, Zoologie, Biologie et Ecologie Animales</source>, <publisher-loc>Paris</publisher-loc>, <series>4e série</series> <volume>1</volume>: <fpage>119</fpage>–<lpage>136</lpage>. </mixed-citation></ref><ref id="B10"><mixed-citation xmlns:xlink="http://www.w3.org/1999/xlink" xlink:type="simple"><person-group><name name-style="western"><surname>Johnson</surname><given-names>DS</given-names></name></person-group> (<year>1970</year>) <article-title>The <tp:taxon-name><tp:taxon-name-part taxon-name-part-type="family">Galatheidae</tp:taxon-name-part></tp:taxon-name> (<tp:taxon-name><tp:taxon-name-part taxon-name-part-type="subphylum">Crustacea</tp:taxon-name-part></tp:taxon-name>: <tp:taxon-name><tp:taxon-name-part taxon-name-part-type="order">Decapoda</tp:taxon-name-part></tp:taxon-name>) of Singapore and adjacent waters.</article-title> <source>Bulletin of the National Museum Singapore</source> <volume>35</volume>: <fpage>1</fpage>–<lpage>44</lpage>. </mixed-citation></ref><ref id="B15"><mixed-citation xmlns:xlink="http://www.w3.org/1999/xlink" xlink:type="simple"><person-group><name name-style="western"><surname>Nakasone</surname><given-names>Y</given-names></name><name name-style="western"><surname>Miyake</surname><given-names>S</given-names></name></person-group> (<year>1971</year>) <article-title>Porcellanid crabs (<tp:taxon-name><tp:taxon-name-part taxon-name-part-type="infraorder">Anomura</tp:taxon-name-part></tp:taxon-name>: <tp:taxon-name><tp:taxon-name-part taxon-name-part-type="family">Porcellanidae</tp:taxon-name-part></tp:taxon-name>) from New Caledonia and the Fiji Islands.</article-title> <source>Biological Magazine of Okinawa</source> <volume>8</volume>: <fpage>1</fpage>–<lpage>13</lpage>. </mixed-citation></ref><ref id="B9"><mixed-citation xmlns:xlink="http://www.w3.org/1999/xlink" xlink:type="simple"><person-group><name name-style="western"><surname>Hsieh</surname><given-names>BF</given-names></name><name name-style="western"><surname>Chan</surname><given-names>TY</given-names></name><name name-style="western"><surname>Yu</surname><given-names>HP</given-names></name></person-group> (<year>1998</year>) <article-title>On the Porcellanid Crabs (<tp:taxon-name><tp:taxon-name-part taxon-name-part-type="subphylum">Crustacea</tp:taxon-name-part></tp:taxon-name>: <tp:taxon-name><tp:taxon-name-part taxon-name-part-type="order">Decapoda</tp:taxon-name-part></tp:taxon-name>: <tp:taxon-name><tp:taxon-name-part taxon-name-part-type="family">Porcellanidae</tp:taxon-name-part></tp:taxon-name>) of Taiwan.</article-title> <source>Annual of Taiwan Museum</source> <volume>40</volume>: <fpage>276</fpage>–<lpage>360</lpage>. </mixed-citation></ref><ref id="B16"><mixed-citation xmlns:xlink="http://www.w3.org/1999/xlink" xlink:type="simple"><person-group><name name-style="western"><surname>Osawa</surname><given-names>M</given-names></name><name name-style="western"><surname>Chan</surname><given-names>TY</given-names></name></person-group> (<year>2010</year>) <article-title><tp:taxon-name><tp:taxon-name-part taxon-name-part-type="family">Porcellanidae</tp:taxon-name-part></tp:taxon-name> (Porcellanid Crabs).</article-title> In: <person-group><name name-style="western"><surname>Chan</surname><given-names>TY</given-names></name></person-group> (<role>Ed.</role>) <source>Crustacean Fauna of Taiwan: Crab-Like Anomurans (Hippoide, <tp:taxon-name><tp:taxon-name-part taxon-name-part-type="superfamily">Lithodoidea</tp:taxon-name-part></tp:taxon-name> and <tp:taxon-name><tp:taxon-name-part taxon-name-part-type="family">Porcellanidae</tp:taxon-name-part></tp:taxon-name>) Part III</source>. <publisher-name>National Taiwan Ocean University</publisher-name>, <fpage>76</fpage>–<lpage>195</lpage>. </mixed-citation></ref></ref-list></tp:taxon-treatment>
