# Supplementary material for: Description of a new species of Petrolisthes in the Indo-West Pacific with a redefinition of P. hastatus Stimpson, 1858 and resurrection of P. inermis (Heller, 1862) (Crustacea, Anomura, Porcellanidae)
Source: Zookeys. 2015 Aug 10;(516):95–108. doi: 10.3897/zookeys.516.9923 (PMC4547371; doi:10.3897/zookeys.516.9923)
Supplement: XML Treatment for Petrolisthes inermis [file zookeys.516.9923-treatment2.xml]

<!DOCTYPE tp:taxon-treatment
  PUBLIC "-//TaxonX//DTD Taxonomic Treatment Publishing DTD v0 20100105//EN" "tax-treatment-NSO.dtd">
<tp:taxon-treatment xmlns:tp="http://www.plazi.org/taxpub"><tp:treatment-meta><kwd-group><label>Taxon classification</label><kwd><named-content content-type="kingdom">Animalia</named-content></kwd><kwd><named-content content-type="order">Decapoda</named-content></kwd><kwd><named-content content-type="family">Porcellanidae</named-content></kwd></kwd-group><mixed-citation publication-type="journal"><person-group><name><surname>Werding</surname><given-names>Bernd</given-names></name><name><surname>Hiller</surname><given-names>Alexandra</given-names></name></person-group><article-title>Description of a new species of <italic><tp:taxon-name><tp:taxon-name-part taxon-name-part-type="genus">Petrolisthes</tp:taxon-name-part></tp:taxon-name></italic> in the Indo-West Pacific with a redefinition of <italic><tp:taxon-name><tp:taxon-name-part taxon-name-part-type="genus">P.</tp:taxon-name-part> <tp:taxon-name-part taxon-name-part-type="species">hastatus</tp:taxon-name-part></tp:taxon-name></italic> Stimpson, 1858 and resurrection of <italic><tp:taxon-name><tp:taxon-name-part taxon-name-part-type="genus">P.</tp:taxon-name-part> <tp:taxon-name-part taxon-name-part-type="species">inermis</tp:taxon-name-part></tp:taxon-name></italic> (Heller, 1862) (<tp:taxon-name><tp:taxon-name-part taxon-name-part-type="subphylum">Crustacea</tp:taxon-name-part></tp:taxon-name>, <tp:taxon-name><tp:taxon-name-part taxon-name-part-type="infraorder">Anomura</tp:taxon-name-part></tp:taxon-name>, <tp:taxon-name><tp:taxon-name-part taxon-name-part-type="family">Porcellanidae</tp:taxon-name-part></tp:taxon-name>)</article-title><source>Zookeys</source><day>10</day><month>8</month><year>2015</year><volume>2015</volume><issue>516</issue><fpage>95</fpage><lpage>108</lpage><pub-id pub-id-type="doi">10.3897/zookeys.516.9923</pub-id></mixed-citation></tp:treatment-meta><tp:nomenclature><tp:taxon-name>
                            <tp:taxon-name-part taxon-name-part-type="genus">Petrolisthes</tp:taxon-name-part>
                            <tp:taxon-name-part taxon-name-part-type="species">inermis</tp:taxon-name-part>
                        </tp:taxon-name><tp:taxon-authority>(Heller, 1862)</tp:taxon-authority><xref ref-type="fig" rid="F2">Fig. 2</xref><!--PageBreak--><!--PageBreak--><tp:nomenclature-citation-list><tp:nomenclature-citation><tp:taxon-name><tp:taxon-name-part taxon-name-part-type="genus">Porcellana</tp:taxon-name-part> <tp:taxon-name-part taxon-name-part-type="species">inermis</tp:taxon-name-part></tp:taxon-name><comment> Heller, 1862: 424 (partim); <xref ref-type="bibr" rid="B7">1865</xref>: 76, pl. 6, fig. 5.</comment></tp:nomenclature-citation><tp:nomenclature-citation><tp:taxon-name><tp:taxon-name-part taxon-name-part-type="genus">Petrolisthes</tp:taxon-name-part> <tp:taxon-name-part taxon-name-part-type="species">inermis</tp:taxon-name-part></tp:taxon-name><comment>? De Man, 1893: 288, pl. 7, fig.1.</comment></tp:nomenclature-citation><tp:nomenclature-citation><tp:taxon-name><tp:taxon-name-part taxon-name-part-type="genus">Petrolisthes</tp:taxon-name-part> <tp:taxon-name-part taxon-name-part-type="species">tenkatei</tp:taxon-name-part></tp:taxon-name><comment> De Man, 1893: 289, pl. 7, figs 2, 2a, 2b.</comment></tp:nomenclature-citation><tp:nomenclature-citation><tp:taxon-name><tp:taxon-name-part taxon-name-part-type="genus">Petrolisthes</tp:taxon-name-part></tp:taxon-name><comment> sp. n.? De Man, 1902: 69, pl. 23, fig. 37.</comment></tp:nomenclature-citation><tp:nomenclature-citation><tp:taxon-name><tp:taxon-name-part taxon-name-part-type="genus">Petrolisthes</tp:taxon-name-part> <tp:taxon-name-part taxon-name-part-type="species">hastatus</tp:taxon-name-part></tp:taxon-name><comment> Nakasone &amp; Miyake, 1971: 5 (partim), pl. 1, B-D.</comment></tp:nomenclature-citation></tp:nomenclature-citation-list></tp:nomenclature><tp:treatment-sec sec-type="type material"><title>Type material.</title><p><bold>Nicobar Islands: Novara Expedition 1857–59.</bold> NHM24237, lectotype, female (ov), CL 6.4 mm × CW 7.0 mm, 23.02.–20.03.1858; NHM24238, paralectotype, 1 male, CL 6.7 mm × CW 6.6 mm, 23.02.–20.03.1858.</p><!--PageBreak--></tp:treatment-sec><tp:treatment-sec sec-type="material"><title>Other material examined.</title><p><bold>Indonesia.</bold> RMNH.CRUS.D.2604, 1 male, Indonesia, Endeh, Flores Island, leg. H. ten Kate, 1891; Measurements: CL 8,5 mm × CW 9,0 mm; RMNH.CRUS.D.1643, 5 males, 2 females (1ov), Indonesia, Endeh, Flores Island, leg. H. ten Kate, 1891; RMNH.CRUS.D.56410, 4 males, Indonesia, Sangihe Island, leg. D.J. Hoedt 1867. Indonesia: Snellius Expedition. RMNH.CRUS.D.56411, 12 males, 3 females (ov), Ternate, beach, 24.09.1929; RMNH.CRUS.D.56412, 1 male, Rambay by Timor, beach and reef, 26-28.11.1929; RMNH.CRUS.D.56413, 1 male, 2 females (ov), Paleleh, Celebes (Sulawesi), beach, 22.08.1929; RMNH.CRUS.D.56414, 1 male, 1 female, (with <tp:taxon-name><tp:taxon-name-part taxon-name-part-type="family">Bopyridae</tp:taxon-name-part></tp:taxon-name>), Ende, (Flores), 06.-08.11.1930; RMNH.CRUS.D.56415, ca. 430 specimens, Ende, (Flores), 06.-08.11.1930; RMNH.CRUS.D.56416, 2 males, Ambon, beach and reef 0-2m, 06.05.1930; RMNH.CRUS.D.56417, ca. 80 specimens, Ambon, 11.-17. 09. 1930. <bold>Indonesia: Indonesien-Dutch Snellius-II Expedition.</bold> RMNH.CRUS.D.56418, 3 males, Sta.4.001, Ambon Bay, near Tawiri, cobble beach to disturbed reef, dead corals, 0-5m, snorkeling, scuba diving, 22. and 30.08.1984. RMNH.CRUS.D.56419, 1 male, Sta.18, Ambon, Hitu, E side of Laha, up to and including Tawiri, littoral, 08.11.1990; RMNH.CRUS.D.56420, 12 males, 6 females (5ov), Ambon, Hitu, W side of Laha, 06.12.1990; RMNH.CRUS.D.56421, 2 males (1 without chelae), 1 female (ov), Ambon, Sta. 36, Paso,(Bugala), littoral collection, 05.12.1990; RMNH.CRUS.D.56422, 1 male, Ambon, Station 1, in front of the house, littoral collection, leg. CHJM Fransen, 06.11.1990. <bold>Papua New Guinea.</bold> MNHN-IU-2013-9125, 3 males, 1 female (ov), Stn. PM08, <named-content xmlns:xlink="http://www.w3.org/1999/xlink" content-type="dwc:verbatimCoordinates" xlink:type="simple">05°15'17.82" – 145°46'38.91"</named-content>, Yabob Village, Gum River, 0-1m, 12.11.2012.</p></tp:treatment-sec><tp:treatment-sec sec-type="Measurements"><title>Measurements.</title><p>Largest male: CL 11.0 mm × CW 11.0 mm; largest female: CL 8.6 mm × CW 9.0 mm.</p></tp:treatment-sec><tp:treatment-sec sec-type="Description"><title>Description.</title><p>Carapace as broad as long, or somewhat broader than long, evenly rounded at branchial regions, broadest at posterior branchial level; surface covered with faint plications, more accentuated laterally. Front produced, sinuously triangular, <!--PageBreak-->rostrum with a moderately deep median sulcus, supraocular angle scarcely produced, depressed by a shallow groove. Orbits shallow, outer orbital edge bluntly produced, forming a shallow lobe with hepatic margin. Epibranchial angle unarmed, marked by a ridge continuing along the mesobranchial margin. Protogastric ridge forming a distinct crest, cervical grooves and regions poorly defined. Lateral walls thickly matted with long, feathered setae, largely concealing the basal parts of the walking legs.</p><p>Basal segment of antennular peduncles with faint transverse rugae, anterior margin rounded, with distinct tooth at mesial corner and rounded protuberance at lateral corner.</p><p>First movable segment of antenna anteriorly with foliate, square-cut projection with a shallow, forwardly directed tooth; second with a longitudinal granular crest, extending proximally in a rounded tooth, third rounded, unarmed.</p><p>Chelipeds sub-equal. Merus with transverse, shallow plications on dorsal surface, anterior margin armed distally with a finger-shaped, granular lobe, fringed with short setae. Carpus slender, highly variable, from about 3 to 4 times longer than broad, dorsal surface covered with low, scale-like granules; anterior margin with 2 shallow teeth, a third one faintly marked or lacking; the proximal tooth normally the largest and acute, the second one smaller and blunt. Posterior margin slightly curved outwards, granules along posterior margin enlarged, forming a crest along the postero-distal margin, extending into a spine-tipped, distal tooth. Chelae large, slender, transversely swollen; outer margin curved on entire length, unarmed; fingers spineless, frequently gaping in larger chela. Gape of fingers with large, dense pubescence, visible from above, sometimes only in one chela, seldom lacking. Ischium of walking legs covered with a pubescence of feathered setae; merus with a single dorsal spine close to the distal edge in L1 and L2, and a fringe of feathered setae on anterior margin; merus of L1 and L2 with a posterodistal spine, sometimes lacking in L2 or in both. Carpus and propodus with a fringe of feathered setae on anterior margin, with scattered feathered and simple setae. Propodus ventrally with distal triplet of movable spinules and one additional spine at mid-distance; dactylus with 3 movable spines on posterior margin.</p><fig id="F2" position="float" orientation="portrait"><label>Figure 2.</label><caption><p><italic><tp:taxon-name><tp:taxon-name-part taxon-name-part-type="genus">Petrolisthes</tp:taxon-name-part> <tp:taxon-name-part taxon-name-part-type="species">inermis</tp:taxon-name-part></tp:taxon-name></italic> (Heller, 1862). Dorsal (<bold>A</bold>) and ventral (<bold>B</bold>) views of female RMNH.CRUS.D.56417, Ambon, Indonesia. Scale bar -  5 mm.</p></caption><graphic xmlns:xlink="http://www.w3.org/1999/xlink" xlink:href="zookeys-516-095-g002.jpg" position="float" orientation="portrait" xlink:type="simple" id="oo_49204.jpg"/></fig></tp:treatment-sec><tp:treatment-sec sec-type="Variation"><title>Variation.</title><p>Large specimens normally present more elongate and narrower chelipeds, more variation in the form of the chelipeds than smaller ones, and often exhibit a remarkable heterochely.</p></tp:treatment-sec><tp:treatment-sec sec-type="Habitat"><title>Habitat.</title><p><italic><tp:taxon-name><tp:taxon-name-part taxon-name-part-type="genus">Petrolisthes</tp:taxon-name-part> <tp:taxon-name-part taxon-name-part-type="species">inermis</tp:taxon-name-part></tp:taxon-name></italic> seems to be a shallow water species. According to the material of the Papua New Guinea Expedition and the two Snellius Expeditions in Indonesia the species was collected in the littoral in rocky beaches and on dead corals, in depths of 0–5 m.</p></tp:treatment-sec><tp:treatment-sec sec-type="Distribution"><title>Distribution.</title><p>Eastern Indian Ocean, Nicobar Islands, Indonesia, Papua New Guinea, New Caledonia.</p></tp:treatment-sec><tp:treatment-sec sec-type="Remarks"><title>Remarks.</title><p>Some of the original material from the Novara Expedition is deposited in the collections of the Naturhistorisches Museum (NHM) in Vienna. We found two lots labelled as “Syntypus” of <italic><tp:taxon-name><tp:taxon-name-part taxon-name-part-type="genus">Porcellana</tp:taxon-name-part> <tp:taxon-name-part taxon-name-part-type="species">inermis</tp:taxon-name-part></tp:taxon-name></italic> Heller, 1862. One lot (NHM24237) contained a moderate-sized female, which was selected as lectotype. The other (NHM24238) contained a small male lacking the right chela and two walking legs, and a larger female lacking one cheliped. The small male was selected as paralecto<!--PageBreak-->type. The second specimen represents a different species. <xref ref-type="bibr" rid="B12">De Man´s (1893)</xref> original specimens of <italic><tp:taxon-name><tp:taxon-name-part taxon-name-part-type="genus">Petrolisthes</tp:taxon-name-part> <tp:taxon-name-part taxon-name-part-type="species">tenkatei</tp:taxon-name-part></tp:taxon-name></italic> (RMNH.CRUS.D.2604, RMNH.CRUS.D.1643) are deposited in the collections of the Naturalis Biodiversity Center (Leiden). They are labelled as lectotype and paralectotypes of <italic><tp:taxon-name><tp:taxon-name-part taxon-name-part-type="genus">Petrolisthes</tp:taxon-name-part> <tp:taxon-name-part taxon-name-part-type="species">tenkatei</tp:taxon-name-part></tp:taxon-name></italic>, which is a synonym of <italic><tp:taxon-name><tp:taxon-name-part taxon-name-part-type="genus">Petrolisthes</tp:taxon-name-part> <tp:taxon-name-part taxon-name-part-type="species">inermis</tp:taxon-name-part></tp:taxon-name></italic>. Judging from the figure of <italic><tp:taxon-name><tp:taxon-name-part taxon-name-part-type="genus">Petrolisthes</tp:taxon-name-part></tp:taxon-name></italic> sp. n. from <xref ref-type="bibr" rid="B13">De Man (1902</xref>, fig. 37) this species also corresponds to <italic><tp:taxon-name><tp:taxon-name-part taxon-name-part-type="genus">Petrolisthes</tp:taxon-name-part> <tp:taxon-name-part taxon-name-part-type="species">inermis</tp:taxon-name-part></tp:taxon-name></italic>, and is therefore included in the synonymy of that species.</p></tp:treatment-sec><ref-list><ref id="B7"><mixed-citation xmlns:xlink="http://www.w3.org/1999/xlink" xlink:type="simple"><person-group><name name-style="western"><surname>Heller</surname><given-names>C</given-names></name></person-group> (<year>1865</year>) <article-title>Crustaceen. Reise der österreichischen Fregatte Novara um die Erde in den Jahren 1857, 1858, 1859 unter den Befehlen des Commodore B. von Wüllerstorf-Urbair. Zoologischer Theil.</article-title> <source>Zweiter Band. III. Abteilung</source>. Vol. <volume>2</volume>: <fpage>1</fpage>–<lpage>280</lpage>. </mixed-citation></ref><ref id="B12"><mixed-citation xmlns:xlink="http://www.w3.org/1999/xlink" xlink:type="simple"><person-group><name name-style="western"><surname>De Man</surname><given-names>JG</given-names></name></person-group> (<year>1893</year>) <article-title>Report on the podophthalmous <tp:taxon-name><tp:taxon-name-part taxon-name-part-type="subphylum">Crustacea</tp:taxon-name-part></tp:taxon-name>, collected in the year 1891 by Dr. H. Ten Kate in some Islands of the Malay Archipelago.</article-title> <source>Notes Leyden Museum</source> <volume>15</volume>: <fpage>284</fpage>–<lpage>311</lpage>. </mixed-citation></ref><ref id="B13"><mixed-citation xmlns:xlink="http://www.w3.org/1999/xlink" xlink:type="simple"><person-group><name name-style="western"><surname>De Man</surname><given-names>JG</given-names></name></person-group> (<year>1902</year>) <article-title>Die von Herrn Professor Kükenthal im Indischen Archipel gesammelten Dekapoden und Stomatopoden.</article-title> <source>Abhandlungen der Senckenbergischen Naturforschenden Gesellschaft</source> <volume>25</volume>: <fpage>467</fpage>–<lpage>929</lpage>. </mixed-citation></ref></ref-list></tp:taxon-treatment>
